# Supplementary material for: Reduced Antibody Acquisition with Increasing Age following Vaccination with BNT162b2: Results from Two Longitudinal Cohort Studies in The Netherlands
Source: Vaccines (Basel). 2022 Sep 6;10(9):1480. doi: 10.3390/vaccines10091480 (PMC9504637; doi:10.3390/vaccines10091480)
Supplement: Supplementary file 1 [file vaccines-10-01480-s001.zip]

Archive with 1 entries (1 files):
- vaccines-1848395-supplementary.pdf
